# Supplementary material for: Recovery of the first full-length genome sequence of a parapoxvirus directly from a clinical sample
Source: Sci Rep. 2017 Jun 16;7:3734. doi: 10.1038/s41598-017-03997-y (PMC5473882; doi:10.1038/s41598-017-03997-y)
Supplement: Supplementary file 2 — Dataset 1 [file 41598_2017_3997_MOESM2_ESM.xls]

## Sheet: Closest
ORF numbering (Delhon et al., 2004; Mercer et al., 2006)	Seal parapoxvirus						closest homologue
											% aligned:
	ORF	start	end	strand	product length (aa)	predicted product function	species id	ORF	product	product length (aa)	query	subject	% identity	% similarity
007	SePPVgORF001	1180	707	-	157	dUTPase	Bovine papular stomatitis virus (NC_005337)	BPSVgORF007	ORF007 dUTPase	163	87.9	84.7	75.4	82.6
008	SePPVgORF002	2826	1261	-	521	ankyrin-like protein	Bovine papular stomatitis virus (NC_005337)	BPSVgORF008	ankyrin-like protein	518	96.9	97.5	61.8	75.6
009	SePPVgORF003	4255	2921	-	444	unknown	Parapoxvirus red deer/HL953 strain HL953 (NC_025963)	SB87_gp006	hypothetical protein	446	98.4	100	61.9	78.5
010	SePPVgORF004	6223	4289	-	644	EEV maturation protein	Bovine papular stomatitis virus (NC_005337)	BPSVgORF010	EEV maturation protein	643	99.1	99.1	77.4	87.3
011	SePPVgORF005	7443	6301	-	380	EEV envelope phospholipase	Pseudocowpox virus (NC_013804)	PCPV_gp012	EEV envelope phospholipase	378	99.5	100	79.9	90.2
011.5	SePPVgORF006	7859	8242	+	127	unknown
014	SePPVgORF007	8647	8366	-	93	modified RING finger protein	Bovine papular stomatitis virus (NC_005337)	BPSVgORF014	ORF014 modified RING finger protein	93	96.8	97.8	61.5	84.6
015	SePPVgORF008	10256	8652	-	534	unknown	Bovine papular stomatitis virus (NC_005337)	BPSVgORF015	ORF015 hypothetical protein	536	99.6	99.8	61.6	81
016	SePPVgORF009	11123	10335	-	262	unknown	Orf virus (NC_005336)	ORFVgORF016	ORF016 hypothetical protein	259	94.3	92.3	55.6	70.2
017	SePPVgORF010	11486	11836	+	116	DNA-binding phosphoprotein	Bovine papular stomatitis virus (NC_005337)	BPSVgORF017	ORF017 DNA-binding phosphoprotein	105	96.6	97.1	67.9	75.9
018	SePPVgORF011	13272	11854	-	472	poly(A) polymerase large subunit	Bovine papular stomatitis virus (NC_005337)	BPSVgORF018	poly(A) polymerase large subunit	481	100	100	80.1	86.9
019	SePPVgORF012	15457	13283	-	724	unknown	Bovine papular stomatitis virus (NC_005337)	BPSVgORF019	hypothetical protein	725	100	99.9	74.2	85.5
020	SePPVgORF013	16150	15533	-	205	dsRNA-binding PKR inhibitor	Bovine papular stomatitis virus (NC_005337)	BPSVgORF020	ORF020 dsRNA-binding PKR inhibitor	195	97.1	96.4	54.3	64.3
021	SePPVgORF014	16761	16180	-	193	RNA polymerase subunit RPO30	Orf virus (NC_005336)	ORFVgORF021	ORF021 RNA polymerase subunit RPO30	193	100	100	77.2	87.6
022	SePPVgORF015	16855	18555	+	566	unknown	Bovine papular stomatitis virus (NC_005337)	BPSVgORF022	Hypothetical protein	566	100	100	81.8	92
023	SePPVgORF016	18580	19398	+	272	putative membrane protein	Orf virus (NC_005336)	ORFVgORF023	ORF023 putative membrane protein	272	100	100	90.4	96
024	SePPVgORF017	19450	20271	+	273	unknown	Bovine papular stomatitis virus (NC_005337)	BPSVgORF024	ORF024 hypothetical protein	227	77.7	96	60.6	75.7
025	SePPVgORF018	23308	20276	-	1010	putative DNA polymerase	Parapoxvirus red deer/HL953 strain HL953 (NC_025963)	SB87_gp023	putative DNA polymerase	1010	100	99.9	84.7	92.7
026	SePPVgORF019	23338	23634	+	98	sulfhydryl oxidase	Bovine papular stomatitis virus (NC_005337)	BPSVgORF026	sulfhydryl oxidase	97	98	99	90.6	97.9
027	SePPVgORF020	24047	23631	-	138	putative virion core protein	Bovine papular stomatitis virus (NC_005337)	BPSVgORF027	putative virion core protein	137	100	100	86.2	93.5
028	SePPVgORF021	26130	24034	-	698	unknown	Bovine papular stomatitis virus (NC_005337)	BPSVgORF028	hypothetical protein	700	100	100	67.1	77.2
029	SePPVgORF022	28605	26173	-	810	unknown	Pseudocowpox virus (NC_013804)	PCPV_gp031	hypothetical protein	797	98.8	100	70.8	84.8
030	SePPVgORF023	29768	28803	-	321	putative DNA-binding virion core protein	Bovine papular stomatitis virus (NC_005337)	BPSVgORF030	putative DNA-binding virion core protein	322	100	99.7	81.6	90.7
032	SePPVgORF024	30916	29999	-	305	putative DNA-binding phosphoprotein	Parapoxvirus red deer/HL953 strain HL953 (NC_025963)	SB87_gp030	putative DNA-binding phosphoprotein	300	96.7	100	70	82.7
034	SePPVgORF025	32306	31140	-	388	unknown	Bovine papular stomatitis virus (NC_005337)	BPSVgORF034	hypothetical protein	389	100	100	84.1	93.3
035	SePPVgORF026	33595	32303	-	430	virion core protease	Bovine papular stomatitis virus (NC_005337)	BPSVgORF035	ORF035 virion core protease	430	97.2	97.2	88.5	95.2
036	SePPVgORF027	33601	35655	+	684	RNA helicase NPH-II	Orf virus (NC_005336)	ORFVgORF036	ORF036 RNA helicase NPH-II	683	100	100	75.3	85.1
037	SePPVgORF028	37441	35630	-	603	putative metalloprotease	Orf virus (NC_005336)	ORFVgORF037	ORF037 putative metalloprotease	603	100	100	75.5	86.4
039	SePPVgORF029	37792	37457	-	111	unknown	Bovine papular stomatitis virus (NC_005337)	BPSVgORF039	hypothetical protein	111	100	100	64.9	80.2
038	SePPVgORF030	37786	38487	+	233	transcriptional elongation factor	Bovine papular stomatitis virus (NC_005337)	BPSVgORF038	transcriptional elongation factor	233	100	100	75.2	82.5
040	SePPVgORF031	38822	38403	-	139	glutaredoxin-like protein	Bovine papular stomatitis virus (NC_005337)	BPSVgORF040	glutaredoxin-like protein	138	100	100	84.2	92.8
041	SePPVgORF032	38825	40159	+	444	unknown	Orf virus (NC_005336)	ORFVgORF041	ORF041 hypothetical protein	452	99.8	99.8	69	79.2
043	SePPVgORF033	40365	40937	+	190	unknown	Bovine papular stomatitis virus (NC_005337)	BPSVgORF043	ORF043 hypothetical protein	192	94.7	91.7	74.4	86.1
044	SePPVgORF034	42103	40934	-	389	virion core protein	Pseudocowpox virus (NC_013804)	PCPV_gp046	virion core protein	396	100	100	62.3	76.6
045	SePPVgORF035	42137	42937	+	266	late transcription factor VLTF-1	Bovine papular stomatitis virus (NC_005337)	BPSVgORF045	late transcription factor VLTF-1	266	100	100	95.5	98.9
046	SePPVgORF036	42946	43950	+	334	poxvirus myristoylprotein	Bovine papular stomatitis virus (NC_005337)	BPSVgORF046	poxvirus myristoylprotein	334	100	100	78.7	87.7
047	SePPVgORF037	43951	44685	+	244	myristylated IMV envelope protein	Bovine papular stomatitis virus (NC_005337)	BPSVgORF047	ORF047 myristylated IMV envelope protein	244	100	100	85.7	94.3
048	SePPVgORF038	44730	44987	+	85	unknown	Parapoxvirus red deer/HL953 strain HL953 (NC_025963)	SB87_gp046	hypothetical protein	90	100	95.6	66.3	81.4
049	SePPVgORF039	46201	44993	-	402	unknown	Bovine papular stomatitis virus (NC_005337)	BPSVgORF049	ORF049 hypothetical protein	376	96	100	70.9	79.1
050	SePPVgORF040	46183	46950	+	255	putative DNA-binding virion core protein VP8	Parapoxvirus red deer/HL953 strain HL953 (NC_025963)	SB87_gp048	putative DNA-binding virion core protein VP8	256	100	100	80.5	92.6
051	SePPVgORF041	46985	47371	+	128	putative membrane protein	Orf virus (NC_005336)	ORFVgORF051	ORF051 putative membrane protein	128	100	100	71.9	83.6
052	SePPVgORF042	47325	47780	+	151	membrane protein	Bovine papular stomatitis virus (NC_005337)	BPSVgORF052	ORF052 membrane protein	151	100	100	78.1	88.7
053	SePPVgORF043	47863	48876	+	337	poly(A) polymerase small subunit	Bovine papular stomatitis virus (NC_005337)	BPSVgORF053	poly(A) polymerase small subunit	337	99.1	99.1	90.1	94
054	SePPVgORF044	48791	49351	+	186	RNA polymerase subunit RPO22	Bovine papular stomatitis virus (NC_005337)	BPSVgORF054	ORF054 RNA polymerase subunit RPO22	186	100	100	84.9	95.7
055	SePPVgORF045	49790	49302	-	162	late membrane protein	Orf virus (NC_005336)	ORFVgORF055	ORF055 late membrane protein	167	99.4	99.4	79.5	87.3
056	SePPVgORF046	49885	53751	+	1288	RNA polymerase subunit RPO147	Bovine papular stomatitis virus (NC_005337)	BPSVgORF056	ORF056 RNA polymerase subunit RPO147	1289	99.1	99.1	91.5	96.8
057	SePPVgORF047	54287	53748	-	179	protein phosphatase	Bovine papular stomatitis virus (NC_005337)	BPSVgORF057	ORF057 protein phosphatase	179	98.3	98.3	71.6	86.9
058	SePPVgORF048	53959	54297	+	112	unknown	Orf virus (NC_005336)	ORFVgORF058	ORF058 hypothetical protein	321	99.1	34.6	62.2	71.2
058	SePPVgORF049	54294	54878	+	194	unknown	Orf virus (NC_005336)	ORFVgORF058	ORF058 hypothetical protein	321	99.5	60.1	86.5	93.3
059	SePPVgORF050	55890	54883	-	335	putative IMV protein VP55	Parapoxvirus red deer/HL953 strain HL953 (NC_025963)	SB87_gp057	putative IMV protein VP55	355	100	100	58.7	73.3
060	SePPVgORF051	58302	55891	-	803	RNA polymerase-associated protein RAP94	Bovine papular stomatitis virus (NC_005337)	BPSVgORF060	ORF060 RNA polymerase-associated protein RAP94	803	100	100	86.1	93.3
061	SePPVgORF052	58409	59053	+	214	late transcription factor VLTF-4	Orf virus (NC_005336)	ORFVgORF061	ORF061 late transcription factor VLTF-4	227	98.6	98.2	53.1	63.6
062	SePPVgORF053	59077	60033	+	318	DNA topoisomerase type I	Bovine papular stomatitis virus (NC_005337)	BPSVgORF062	DNA topoisomerase type I	320	99.7	99.1	87.1	93.1
063	SePPVgORF054	60026	60442	+	138	unknown	Bovine papular stomatitis virus (NC_005337)	BPSVgORF063	hypothetical protein	139	100	99.3	66.7	80.4
064	SePPVgORF055	60481	63018	+	845	putative mRNA capping enzyme large subunit	Parapoxvirus red deer/HL953 strain HL953 (NC_025963)	SB87_gp062	putative mRNA capping enzyme large subunit	849	99.8	98.8	82.7	90.4
065	SePPVgORF056	63459	62995	-	154	virion protein	Bovine papular stomatitis virus (NC_005337)	BPSVgORF065	ORF065 virion protein	158	96.8	94.3	75.2	79.9
066	SePPVgORF057	63068	64123	+	351	virion protein	Orf virus (NC_005336)	ORFVgORF066	ORF066 virion protein	291	83.8	98.3	61	69.2
067	SePPVgORF058	64128	64814	+	228	uracil DNA glycosidase	Bovine papular stomatitis virus (NC_005337)	BPSVgORF067	ORF067 uracil DNA glycosidase	247	100	92.3	86.4	92.1
068	SePPVgORF059	64828	67191	+	787	putative NTPase	Parapoxvirus red deer/HL953 strain HL953 (NC_025963)	SB87_gp066	putative NTPase	788	100	100	87.9	93.9
069	SePPVgORF060	67229	69133	+	634	putative early transcription factor VETF	Parapoxvirus red deer/HL953 strain HL953 (NC_025963)	SB87_gp067	putative early transcription factor VETF	634	100	100	92.1	98.1
070	SePPVgORF061	69174	69686	+	170	putative RNA polymerase subunit RPO18	Parapoxvirus red deer/HL953 strain HL953 (NC_025963)	SB87_gp068	putative RNA polymerase subunit RPO18	187	98.2	89.3	83.8	90.4
071	SePPVgORF062	69720	70397	+	225	NTP pyrophosphohydrolase	Pseudocowpox virus (NC_013804)	PCPV_gp073	NTP pyrophosphohydrolase	224	100	100	78.7	84.9
072	SePPVgORF063	72303	70387	-	638	transcription termination factor NPH-I	Bovine papular stomatitis virus (NC_005337)	BPSVgORF072	transcription termination factor NPH-I	638	100	100	88.4	94.2
073	SePPVgORF064	72926	72339	-	195	unknown	Orf virus (NC_005336)	ORFVgORF073	ORF073 hypothetical protein	188	99.5	100	67.5	78.4
074	SePPVgORF065	74133	73264	-	289	mRNA capping enzyme small subunit	Bovine papular stomatitis virus (NC_005337)	BPSVgORF074	ORF074 mRNA capping enzyme small subunit	290	100	100	87.2	95.2
075	SePPVgORF066	75811	74174	-	545	rifampin resistance protein	Bovine papular stomatitis virus (NC_005337)	BPSVgORF075	ORF075 rifampin resistance protein	545	100	100	85.3	93.9
076	SePPVgORF067	76284	75832	-	150	late transcription factor VLTF2	Pseudocowpox virus (NC_013804)	PCPV_gp079	late transcription factor VLTF2	150	100	100	87.3	94.7
077	SePPVgORF068	76987	76313	-	224	late transcription factor VLTF-3	Bovine papular stomatitis virus (NC_005337)	BPSVgORF077	late transcription factor VLTF-3	224	99.6	99.6	96.9	99.1
077.5	SePPVgORF069	76986	77249	+	87	unknown
078	SePPVgORF070	77239	76991	-	82	thioredoxin-like protein	Bovine papular stomatitis virus (NC_005337)	BPSVgORF078	ORF078 thioredoxin-like protein	80	87.8	90	75	90.3
079	SePPVgORF071	79285	77246	-	679	virion core protein P4b precursor	Bovine papular stomatitis virus (NC_005337)	BPSVgORF079	ORF079 virion core protein P4b precursor	683	100	100	77.7	88.8
080	SePPVgORF072	80044	79301	-	247	virion core protein	Bovine papular stomatitis virus (NC_005337)	BPSVgORF080	ORF080 virion core protein	244	100	100	49.8	66.3
081	SePPVgORF073	80083	80598	+	171	RNA polymerase subunit RPO19	Bovine papular stomatitis virus (NC_005337)	BPSVgORF081	ORF081 RNA polymerase subunit RPO19	171	100	100	80.7	92.4
082	SePPVgORF074	81735	80599	-	378	unknown	Bovine papular stomatitis virus (NC_005337)	BPSVgORF082	ORF082 hypothetical protein	384	98.1	96.6	77.9	91.9
083	SePPVgORF075	83909	81789	-	706	early transcription factor VETFL	Bovine papular stomatitis virus (NC_005337)	BPSVgORF083	ORF083 early transcription factor VETFL	706	100	100	88.7	94.3
084	SePPVgORF076	83976	84896	+	306	intermediate transcription factor VITF-3	Bovine papular stomatitis virus (NC_005337)	BPSVgORF084	ORF084 intermediate transcription factor VITF-3	307	99	99	86.2	92.8
085	SePPVgORF077	85146	84856	-	96	late virion membrane protein	Bovine papular stomatitis virus (NC_005337)	BPSVgORF085	ORF085 late virion membrane protein	96	99	99	85.3	88.4
086	SePPVgORF078	87886	85169	-	905	virion core protein P4a precursor	Bovine papular stomatitis virus (NC_005337)	BPSVgORF086	ORF086 virion core protein P4a precursor	908	100	100	78.9	90.7
087	SePPVgORF079	87901	88908	+	335	unknown	Bovine papular stomatitis virus (NC_005337)	BPSVgORF087	ORF087 hypothetical protein	345	100	100	88.1	93.6
088	SePPVgORF080	89551	88922	-	209	virion core protein	Bovine papular stomatitis virus (NC_005337)	BPSVgORF088	ORF088 virion core protein	223	70.3	67.7	64.9	76.6
090	SePPVgORF081	90156	89881	-	91	putative IMV phosphorylated membrane protein	Orf virus (NC_005336)	ORFVgORF090	ORF090 putative IMV phosphorylated membrane protein	91	100	100	80.2	91.2
092	SePPVgORF082	90602	90324	-	92	unknown	Parapoxvirus red deer/HL953 strain HL953 (NC_025963)	SB87_gp090	hypothetical protein	92	100	100	63	69.6
093	SePPVgORF083	91665	90589	-	358	predicted myristylated protein	Orf virus (NC_005336)	ORFVgORF093	ORF093 predicted myristylated protein	358	100	100	80.2	88.5
094	SePPVgORF084	92299	91706	-	197	putative phosphorylated IMV membrane protein	Parapoxvirus red deer/HL953 strain HL953 (NC_025963)	SB87_gp092	putative phosphorylated IMV membrane protein	202	100	100	81.7	90.1
095	SePPVgORF085	92314	93783	+	489	DNA helicase	Bovine papular stomatitis virus (NC_005337)	BPSVgORF095	ORF095 DNA helicase	489	100	100	84.3	92
096	SePPVgORF086	94012	93755	-	85	unknown	Bovine papular stomatitis virus (NC_005337)	BPSVgORF096	ORF096 hypothetical protein	83	77.6	80.7	70.6	83.8
098	SePPVgORF087	94361	94026	-	111	unknown	Parapoxvirus red deer/HL953 strain HL953 (NC_025963)	SB87_gp095	hypothetical protein	111	99.1	99.1	77.3	90
097	SePPVgORF088	94360	95640	+	426	DNA polymerase processivity factor	Bovine papular stomatitis virus (NC_005337)	BPSVgORF097	ORF097 DNA polymerase processivity factor	426	99.8	100	72.8	83.8
099	SePPVgORF089	95637	96074	+	145	Holliday junction resolvase	Bovine papular stomatitis virus (NC_005337)	BPSVgORF099	ORF099 Holliday junction resolvase	146	100	100	91.8	96.6
100	SePPVgORF090	96097	97236	+	379	intermediate transcription factor VITF-3	Bovine papular stomatitis virus (NC_005337)	BPSVgORF100	ORF100 intermediate transcription factor VITF-3	381	99.7	99.2	83.9	90.5
101	SePPVgORF091	97269	100754	+	1161	RNA polymerase subunit RPO132	Orf virus (NC_005336)	ORFVgORF101	ORF101 RNA polymerase subunit RPO132	1161	100	100	94.4	97.6
102	SePPVgORF092	102393	100822	-	523	A-type inclusion protein	Bovine papular stomatitis virus (NC_005337)	BPSVgORF102	A-type inclusion protein	520	99.6	100	67.9	79
103	SePPVgORF093	103986	102436	-	516	A-type inclusion protein	Bovine papular stomatitis virus (NC_005337)	BPSVgORF103	ORF103 A type inclusion protein	519	100	100	57.8	75.4
104	SePPVgORF094	104303	104034	-	89	putative fusion protein	Parapoxvirus red deer/HL953 strain HL953 (NC_025963)	SB87_gp102	putative fusion protein	90	100	100	68.1	80.2
105	SePPVgORF095	104761	104339	-	140	unknown	Bovine papular stomatitis virus (NC_005337)	BPSVgORF105	ORF105 hypothetical protein	140	100	100	82.9	92.1
106	SePPVgORF096	105740	104778	-	320	RNA polymerase subunit RPO35	Bovine papular stomatitis virus (NC_005337)	BPSVgORF106	ORF106 RNA polymerase subunit RPO35	319	95.3	95.6	79.7	88.9
108	SePPVgORF097	106957	106163	-	264	putative DNA packaging protein	Parapoxvirus red deer/HL953 strain HL953 (NC_025963)	SB87_gp107	putative DNA packaging protein	267	99.6	99.6	89.1	94
109	SePPVgORF098	107042	107539	+	165	EEV glycoprotein	Orf virus (NC_005336)	ORFVgORF109	ORF109 EEV glycoprotein	164	100	98.8	53.6	66.9
109	SePPVgORF099	107554	108057	+	167	EEV glycoprotein	Parapoxvirus red deer/HL953 strain HL953 (NC_025963)	SB87_gp109	putative EEV glycoprotein	168	100	100	64.3	78.6
110	SePPVgORF100	108088	108630	+	180	unknown	Parapoxvirus red deer/HL953 strain HL953 (NC_025963)	SB87_gp110	hypothetical protein	179	100	100	59.4	76.7
112	SePPVgORF101	108740	109627	+	295	putative chemokine-binding protein	Bovine papular stomatitis virus (NC_005337)	BPSVgORF112	ORF112 putative chemokine-binding protein	297	95.3	92.9	44.9	69.8
113	SePPVgORF102	109768	110328	+	186	unknown	Bovine papular stomatitis virus (NC_005337)	BPSVgORF113	hypothetical protein	199	92.5	81.4	45.6	61.1
114	SePPVgORF103	110406	111374	+	322	unknown	Bovine papular stomatitis virus (NC_005337)	BPSVgORF114	ORF114 hypothetical protein	331	91.6	89.4	74.7	88.2
115	SePPVgORF104	111455	111820	+	121	unknown	Bovine papular stomatitis virus (NC_005337)	BPSVgORF115	ORF115 hypothetical protein	132	59.5	68.2	35.1	45.7
115.5	SePPVgORF105	112130	112561	+	143	unknown
118	SePPVgORF106	112558	112992	+	144	unknown	Orf virus (NC_005336)	ORFVgORF118	ORF118 hypothetical protein	102	63.2	85.3	44.2	55.8
119	SePPVgORF107	113050	113835	+	261	unknown	Orf virus (NC_005336)	ORFVgORF119	ORF119 hypothetical protein	206	77	100	57	69.1
119.5	SePPVgORF108	114036	114467	+	143	unknown
121	SePPVgORF109	114581	115348	+	255	putative NF-kappaB inhibitor	Bovine papular stomatitis virus (NC_005337)	BPSVgORF121	hypothetical protein	269	93.3	96.3	40.9	50.2
122	SePPVgORF110	115430	116425	+	331	unknown	Bovine papular stomatitis virus (NC_005337)	BPSVgORF122	hypothetical protein	322	94.6	96	60.1	77
123	SePPVgORF111	116498	118042	+	514	ankyrin-like protein	Bovine papular stomatitis virus (NC_005337)	BPSVgORF123	ankyrin-like protein	517	99.4	98.5	67.3	77.7
124	SePPVgORF112	118095	119624	+	509	unknown	Bovine papular stomatitis virus (NC_005337)	BPSVgORF124	hypothetical protein	506	99.8	99.8	57.7	67.7
125	SePPVgORF113	119713	120237	+	174	unknown	Pseudocowpox virus (NC_013804)	PCPV_gp126	hypothetical protein	173	99.4	99.4	63.6	76.3
127	SePPVgORF114	120415	121029	+	204	interleukin-10-like protein	Orf virus (NC_005336)	ORFVgORF127	ORF127 IL-10-like protein	184	97.1	98.4	59.6	71.7
129	SePPVgORF115	121303	122874	+	523	ankyrin-like protein	Bovine papular stomatitis virus (NC_005337)	BPSVgORF129	ankyrin-like protein	515	97.5	99.2	57.7	73.2
130	SePPVgORF116	122904	124349	+	481	protein kinase	Pseudocowpox virus (NC_013804)	PCPV_gp130	protein kinase	498	94	90.8	85.6	93.4
131	SePPVgORF117	124312	125004	+	230	vaccinia virus F9L-like protein	Pseudocowpox virus (NC_013804)	PCPV_gp131	membrane protein	229	87	86.5	77	89
006	SePPVgORF118	125326	125793	+	155	vascular endothelial growth factor like protein	Bovine papular stomatitis virus (NC_005337)	BPSVgORF006	vascular endothelial growth factor like protein	152	86.5	92.8	50	64.1
008	SePPVgORF119	125869	126681	+	270	ankyrin-like protein	Bovine papular stomatitis virus (NC_005337)	BPSVgORF008	ankyrin-like protein	518	97.4	50.8	57.4	73.4
007	SePPVgORF120	126762	127235	+	157	dUTPase	Bovine papular stomatitis virus (NC_005337)	BPSVgORF007	ORF007 dUTPase	163	87.9	84.7	75.4	82.6
