# Supplementary material for: Recovery of the first full-length genome sequence of a parapoxvirus directly from a clinical sample
Source: Sci Rep. 2017 Jun 16;7:3734. doi: 10.1038/s41598-017-03997-y (PMC5473882; doi:10.1038/s41598-017-03997-y)
Supplement: Supplementary file 3 — Dataset 2 [file 41598_2017_3997_MOESM3_ESM.xls]

## Sheet: Selected
ORF numbering (Delhon et al., 2004; Mercer et al., 2006)	Seal parapox virus						Pseudocowpox virus (NC_013804)							Vaccinia virus (NC_006998)
										% aligned:							% aligned:
	ORF	start	end	strand	product length (aa)	predicted product function	ORF	product	product length (aa)	query	subject	% identity	% similarity	ORF	product	product length (aa)	query	subject	% identity	% similarity
008	SePPVgORF002	2826	1261	-	521	ankyrin-like protein	PCPV_gp127	Ankyrin/F-box protein	502	94.6	96	39.7	51.4	VACWR186	ankyrin-like protein	558	69.5	71	21.9	41.9
009	SePPVgORF003	4255	2921	-	444	unknown	PCPV_gp010	hypothetical protein	600	65.3	49	54.9	75.3	VACWR050	Hypothetical protein	348	36	45.1	30.4	55.3
010	SePPVgORF004	6223	4289	-	644	EEV maturation protein	PCPV_gp011	EEV maturation protein	645	100	100	76.9	85.4	VACWR051	EEV maturation protein	635	87.1	89.4	26	46.9
011	SePPVgORF005	7443	6301	-	380	EEV envelope phospholipase	PCPV_gp012	EEV envelope phospholipase	378	99.5	100	79.9	90.2	VACWR052	palmytilated EEV membrane glycoprotein	372	99.7	100	42.9	61.5
016	SePPVgORF009	11123	10335	-	262	unknown	PCPV_gp018	hypothetical protein	260	94.7	95	56.6	73.1	VACWR055	hypothetical protein	231	35.5	40.7	19.1	42.6
017	SePPVgORF010	11486	11836	+	116	DNA-binding phosphoprotein	PCPV_gp019	DNA-binding phosphoprotein	108	94.8	94.4	58.6	73	VACWR056	DNA-binding virion core protein	101	93.1	93.1	41.7	56.5
018	SePPVgORF011	13272	11854	-	472	poly(A) polymerase large subunit	PCPV_gp020	poly(A)-polymerase subunit	474	100	100	78.5	85.3	VACWR057	poly(A) polymerase large subunit	479	99.6	97.1	42.4	63.5
019	SePPVgORF012	15457	13283	-	724	unknown	PCPV_gp021	hypothetical protein	725	97.7	97.5	73.7	84.3	VACWR058	hypothetical protein	737	98.1	97.6	27.3	49.7
020	SePPVgORF013	16150	15533	-	205	dsRNA-binding PKR inhibitor	PCPV_gp022	dsRNA-binding interferon resistance protein	180	100	100	45.6	59.7	VACWR059	double-strand RNA-binding protein	190	89.8	85.3	26.6	41.8
021	SePPVgORF014	16761	16180	-	193	RNA polymerase subunit RPO30	PCPV_gp023	RNA-polymerase subunit RPO30	193	100	100	76.2	88.1	VACWR060	RNA polymerase subunit	259	91.2	66.8	50.6	71.6
022	SePPVgORF015	16855	18555	+	566	unknown	PCPV_gp024	hypothetical protein	567	100	100	79.7	91.5	VACWR062	Hypothetical protein	567	100	100	46.6	72.5
023	SePPVgORF016	18580	19398	+	272	putative membrane protein	PCPV_gp025	membrane protein	272	100	100	89.3	94.9	VACWR064	hypothetical protein	273	97.4	96.7	58.4	74.5
025	SePPVgORF018	23308	20276	-	1010	putative DNA polymerase	PCPV_gp027	DNA-polymerase	1008	100	100	83.9	91.2	VACWR065	DNA polymerase	1006	99.8	99.7	55.8	72.4
026	SePPVgORF019	23338	23634	+	98	sulfhydryl oxidase	PCPV_gp028	ERV/ALR-like protein	96	98	100	86.5	95.8	VACWR066	sulfhydryl oxidase	95	96.9	100	63.2	76.8
027	SePPVgORF020	24047	23631	-	138	putative virion core protein	PCPV_gp029	virion core protein	137	100	100	80.4	92	VACWR067	putative virion core protein	129	99.3	98.4	37.2	58.4
028	SePPVgORF021	26130	24034	-	698	unknown	PCPV_gp030	hypothetical protein	724	100	100	61.2	74.1	VACWR068	Hypothetical protein	666	99.7	99.7	25.5	44.7
030	SePPVgORF023	29768	28803	-	321	putative DNA-binding virion core protein	PCPV_gp032	DNA-binding virion core protein	321	100	99.7	80.1	90	VACWR070	putative DNA-binding virion core protein	312	96.6	98.7	47.7	67.1
032	SePPVgORF024	30916	29999	-	305	putative DNA-binding phosphoprotein	PCPV_gp034	DNA-binding phosphoprotein	285	96.7	100	61.7	80.3	VACWR072	DNA-binding phosphoprotein	269	83	91.4	43	66.7
034	SePPVgORF025	32306	31140	-	388	unknown	PCPV_gp036	telomere-binding protein	389	100	100	79.9	91	VACWR075	hypothetical protein	382	100	100	31.8	57
035	SePPVgORF026	33595	32303	-	430	virion core protease	PCPV_gp037	virion core protease	430	97.9	97.7	84.6	91.4	VACWR076	viral core cysteine proteinase	423	97.9	99.1	56.7	75.2
036	SePPVgORF027	33601	35655	+	684	RNA helicase NPH-II	PCPV_gp038	RNA helicase NPH-II	684	100	100	75.3	84.8	VACWR077	RNA helicase NPH-II	676	99.6	99.7	45.9	64.5
037	SePPVgORF028	37441	35630	-	603	putative metalloprotease	PCPV_gp039	Zn-protease	602	100	100	74.1	85.4	VACWR078	putative metalloprotease	591	99.2	100	45.4	65.9
039	SePPVgORF029	37792	37457	-	111	unknown	PCPV_gp040	hypothetical protein	110	83.8	84.5	63.4	76.3	VACWR079	Hypothetical protein	111	87.4	88.3	32.7	55.1
038	SePPVgORF030	37786	38487	+	233	transcriptional elongation factor	PCPV_gp041	late transcription elongation factor	233	100	100	73.9	80.3	VACWR080	transcriptional elongation factor	220	90.1	97.7	29.5	50.7
040	SePPVgORF031	38822	38403	-	139	glutaredoxin-like protein	PCPV_gp042	glutaredoxin-like protein	139	100	100	75.7	86.4	VACWR081	glutaredoxin-like protein	124	87.1	98.4	36.1	56.6
041	SePPVgORF032	38825	40159	+	444	unknown	PCPV_gp043	hypothetical protein	456	99.8	99.8	67.9	77.1	VACWR082	Hypothetical protein	434	98.6	98.2	31	50.7
043	SePPVgORF033	40365	40937	+	190	unknown	PCPV_gp045	hypothetical protein	186	93.2	92.5	65	78	VACWR084	hypothetical protein	165	91.1	90.3	37	53.8
044	SePPVgORF034	42103	40934	-	389	virion core protein	PCPV_gp046	virion core protein	396	100	100	62.3	76.6	VACWR085	putative virion core protein	371	85.9	96.5	31.4	55.7
045	SePPVgORF035	42137	42937	+	266	late transcription factor VLTF-1	PCPV_gp047	late transcription factor	266	100	100	93.2	97.7	VACWR086	late transcription factor VLTF-1	260	97.7	100	66.5	85.4
046	SePPVgORF036	42946	43950	+	334	poxvirus myristoylprotein	PCPV_gp048	myristylated protein	334	100	100	74.3	82.6	VACWR087	poxvirus myristoylprotein	340	99.4	99.4	36.3	56.4
047	SePPVgORF037	43951	44685	+	244	myristylated IMV envelope protein	PCPV_gp049	IMV protein	244	100	100	84	91.8	VACWR088	IMV membrane protein	250	98.8	96	59.3	77.2
048	SePPVgORF038	44730	44987	+	85	unknown	PCPV_gp050	hypothetical protein	90	100	95.6	54.7	81.4	VACWR089	hypothetical protein	87	92.9	93.1	28.4	55.6
049	SePPVgORF039	46201	44993	-	402	unknown	PCPV_gp051	hypothetical protein	434	96	100	61.5	68.1	VACWR090	hypothetical protein	350	81.3	90.9	37.8	60.1
050	SePPVgORF040	46183	46950	+	255	putative DNA-binding virion core protein VP8	PCPV_gp052	virion core protein	259	97.6	96.5	80	90	VACWR091	DNA-binding virion core protein	251	97.3	98.8	48	73
051	SePPVgORF041	46985	47371	+	128	putative membrane protein	PCPV_gp053	membrane protein	127	100	100	69.5	82	VACWR092	hypothetical protein	128	96.1	98.4	38.9	57.1
052	SePPVgORF042	47325	47780	+	151	membrane protein	PCPV_gp054	virion protein	151	98.7	98.7	75.8	86.6	VACWR093	virion protein	153	88.7	86.3	35.8	59
053	SePPVgORF043	47863	48876	+	337	poly(A) polymerase small subunit	PCPV_gp055	poly(A)-polymerase subunit	336	99.4	99.4	81.2	90.1	VACWR095	poly(A) polymerase small subunit	333	100	100	59.2	75.1
054	SePPVgORF044	48791	49351	+	186	RNA polymerase subunit RPO22	PCPV_gp056	RNA-polymerase subunit RPO22	186	100	100	84.9	93	VACWR096	DNA-dependent RNA polymerase subunit rpo22	185	100	100	57.5	79.6
055	SePPVgORF045	49790	49302	-	162	late membrane protein	PCPV_gp057	late membrane protein	167	99.4	99.4	77.1	85.5	VACWR097	late 16kDa putative membrane protein	133	73.5	88	55.5	72.3
056	SePPVgORF046	49885	53751	+	1288	RNA polymerase subunit RPO147	PCPV_gp058	RNA-polymerase subunit RPO147	1288	99.1	99.1	91	96.2	VACWR098	DNA-dependent RNA polymerase subunit rpo147	1286	99.8	99.9	68.2	84.9
057	SePPVgORF047	54287	53748	-	179	protein phosphatase	PCPV_gp059	tyrosine phosphatase	181	100	98.9	69.8	83.2	VACWR099	tyr/ser protein phosphatase	171	98.3	98.2	38.4	55.9
058	SePPVgORF049	54294	54878	+	194	unknown	PCPV_gp060	IMV viral entry protein	191	98.5	100	84.8	92.7	VACWR100	putative viral membrane protein	189	96.4	98.9	52.9	73.3
059	SePPVgORF050	55890	54883	-	335	putative IMV protein VP55	PCPV_gp061	immunodominant envelope protein	354	98.5	99.2	55.5	68	VACWR101	IMV heparin binding surface protein	324	75.5	79.9	30.5	53.7
060	SePPVgORF051	58302	55891	-	803	RNA polymerase-associated protein RAP94	PCPV_gp062	RNA-polymerase associated RAP94	804	100	100	83.2	92.2	VACWR102	RAP94	795	100	100	54	73.1
061	SePPVgORF052	58409	59053	+	214	late transcription factor VLTF-4	PCPV_gp063	late transcription factor VLTF4	232	92.5	92.7	49.3	59.7	VACWR103	late transcription factor VLTF-4	203	37.4	39.9	34.9	57.8
062	SePPVgORF053	59077	60033	+	318	DNA topoisomerase type I	PCPV_gp064	topoisomerase I	318	100	100	83.6	92.1	VACWR104	DNA topoisomerase type I	314	98.4	99	59.9	75.5
063	SePPVgORF054	60026	60442	+	138	unknown	PCPV_gp065	hypothetical protein	138	100	100	62.3	77.5	VACWR035	phospholipase-D-like protein	424	21.7	7.1	30	56.7
064	SePPVgORF055	60481	63018	+	845	putative mRNA capping enzyme large subunit	PCPV_gp066	mRNA capping enzyme subunit	841	100	100	82.7	91	VACWR106	large subunit of mRNA capping enzyme	844	98.7	98.1	57.8	77.2
065	SePPVgORF056	63459	62995	-	154	virion protein	PCPV_gp067	virion protein	157	96.1	94.9	66.7	76.7	VACWR107	virion core protein	146	81.2	79.5	28.6	49.2
066	SePPVgORF057	63068	64123	+	351	virion protein	PCPV_gp068	virion protein	221	63.2	98.6	56.5	66.8	VACWR108	virion core protein	237	51.3	81.4	24.2	37.7
067	SePPVgORF058	64128	64814	+	228	uracil DNA glycosidase	PCPV_gp069	uracil-DNA glycosylase	232	93.4	91.8	85.9	93.9	VACWR109	uracil-DNA glycosylase	218	95.6	100	61	81.7
068	SePPVgORF059	64828	67191	+	787	putative NTPase	PCPV_gp070	NTPase	787	100	100	87.8	94	VACWR110	NTPase	785	99.6	99.6	57	74.6
069	SePPVgORF060	67229	69133	+	634	putative early transcription factor VETF	PCPV_gp071	early transcription factor	635	100	100	91	97	VACWR111	70kDa small subunit of early gene transcription factor VETF	637	99.7	99.5	69.2	84.4
070	SePPVgORF061	69174	69686	+	170	putative RNA polymerase subunit RPO18	PCPV_gp072	RNA-polymerase subunit RPO18	182	98.2	98.4	79.9	84.4	VACWR112	DNA-dependent RNA polymerase subunit rpo18	161	94.7	100	57.8	74.5
071	SePPVgORF062	69720	70397	+	225	NTP pyrophosphohydrolase	PCPV_gp073	NTP pyrophosphohydrolase	224	100	100	78.7	84.9	VACWR115	contains mutT-like motif of NTP-phosphohydrolase for DNA repair	248	95.6	91.5	35.8	56.3
072	SePPVgORF063	72303	70387	-	638	transcription termination factor NPH-I	PCPV_gp074	NPH-1	638	100	100	88.7	94.8	VACWR116	ATPase, nucleoside triphosphate phosphohydrolase-I, NPH-I	631	98.9	99.8	57.3	75.8
074	SePPVgORF065	74133	73264	-	289	mRNA capping enzyme small subunit	PCPV_gp077	mRNA capping enzyme	289	100	100	84.8	92.7	VACWR117	small subunit of mRNA capping enzyme	287	98.3	99.7	57.7	78.3
075	SePPVgORF066	75811	74174	-	545	rifampin resistance protein	PCPV_gp078	rifampicin resistance protein	545	100	100	84.2	93	VACWR118	rifampicin target	551	99.8	99.5	59.7	79.2
076	SePPVgORF067	76284	75832	-	150	late transcription factor VLTF2	PCPV_gp079	late transcription factor VLTF2	150	100	100	87.3	94.7	VACWR119	late transcription factor VLTF-2	150	99.3	98.7	39.6	61.7
077	SePPVgORF068	76987	76313	-	224	late transcription factor VLTF-3	PCPV_gp080	late transcription factor VLTF3	224	100	100	92.9	96.9	VACWR120	late transcription factor VLTF-3	224	100	100	73.2	86.6
078	SePPVgORF070	77239	76991	-	82	thioredoxin-like protein	PCPV_gp081	thioredoxin-like protein	83	98.8	94	69.1	84	VACWR121	S-S bond formation pathway	76	87.8	96.1	42.5	65.8
079	SePPVgORF071	79285	77246	-	679	virion core protein P4b precursor	PCPV_gp082	virion core protein P4b precursor	679	100	100	73.2	85.9	VACWR122	p4b precursor of core protein 4b	644	98.7	99.2	47.3	65
01	SePPVgORF073	80083	80598	+	171	RNA polymerase subunit RPO19	PCPV_gp084	RNA-polymerase subunit RPO19	172	77.8	77.3	82	91.7	VACWR124	DNA-dependent RNA polymerase subunit rpo19	164	76.6	79.3	50.7	69.4
082	SePPVgORF074	81735	80599	-	378	unknown	PCPV_gp085	hypothetical protein	378	100	100	75.9	90.2	VACWR125	hypothetical protein	372	97.9	98.7	39.2	71.1
083	SePPVgORF075	83909	81789	-	706	early transcription factor VETFL	PCPV_gp086	early transcription factor	706	99.9	99.9	87.2	94.6	VACWR126	82kDa large subunit of early gene transcription factor VETF	710	99.9	99	58.5	77.5
084	SePPVgORF076	83976	84896	+	306	intermediate transcription factor VITF-3	PCPV_gp087	intermediate transcription factor	303	99	99.3	86.1	92.4	VACWR127	32kDa small subunit of transcription factor VITF-3	288	93.8	99.3	46.3	70
085	SePPVgORF077	85146	84856	-	96	late virion membrane protein	PCPV_gp088	late virion membrane protein	94	96.9	98.9	83.9	91.4	VACWR128	IMV membrane protein	108	68.8	61.1	62.1	81.8
086	SePPVgORF078	87886	85169	-	905	virion core protein P4a precursor	PCPV_gp089	virion core protein P4a precursor	907	100	100	75.1	86.6	VACWR129	precursor p4a of core protein 4a	891	99.2	99.2	39.9	63.2
087	SePPVgORF079	87901	88908	+	335	unknown	PCPV_gp090	virion formation protein	336	100	100	86.4	93.2	VACWR130	hypothetical protein	318	100	100	45.3	66.9
088	SePPVgORF080	89551	88922	-	209	virion core protein	PCPV_gp091	virion core protein	262	70.3	67.2	52.5	63.3	VACWR131	core protein	192	84.2	91.7	38.3	57.8
090	SePPVgORF081	90156	89881	-	91	putative IMV phosphorylated membrane protein	PCPV_gp093	IMV membrane protein	92	100	100	70.7	88	VACWR133	phosphorylated IMV membrane protein	90	97.8	100	35.8	62.1
093	SePPVgORF083	91665	90589	-	358	predicted myristylated protein	PCPV_gp096	myristylated protein	358	100	100	79.6	88	VACWR136	soluble myristylprotein	377	90.8	89.7	42.2	59.6
094	SePPVgORF084	92299	91706	-	197	putative phosphorylated IMV membrane protein	PCPV_gp097	phosphorylated IMV membrane protein	199	100	100	79	88.5	VACWR137	IMV membrane protein	203	95.9	92.6	35.7	54.6
095	SePPVgORF085	92314	93783	+	489	DNA helicase	PCPV_gp098	DNA helicase	488	100	100	83.4	90.2	VACWR138	DNA helicase	493	98.4	96.8	49.4	70.5
096	SePPVgORF086	94012	93755	-	85	unknown	PCPV_gp099	Zn-finger protein	95	100	100	53.1	62.5	VACWR139	hypothetical protein	77	76.5	87	41.8	67.2
098	SePPVgORF087	94361	94026	-	111	unknown	PCPV_gp100	hypothetical protein	108	100	100	73.9	85.6	VACWR140	IMV membrane protein	117	100	98.3	34.8	56.5
097	SePPVgORF088	94360	95640	+	426	DNA polymerase processivity factor	PCPV_gp101	DNA-polymerase processivity factor	429	99.8	99.3	67.2	78.9	VACWR141	viral DNA polymerase processivity factor	426	99.3	98.6	27.4	52.9
099	SePPVgORF089	95637	96074	+	145	Holliday junction resolvase	PCPV_gp102	resolvase	146	100	100	89.7	95.9	VACWR142	palmitylprotein	187	97.2	75.4	58.2	75.9
100	SePPVgORF090	96097	97236	+	379	intermediate transcription factor VITF-3	PCPV_gp103	intermediate transcription factor VITF3	380	100	99.7	84.2	88.9	VACWR143	45kDa large subunit of intermediate gene transcription factor VITF-3	382	99.7	99.5	51.3	69.6
101	SePPVgORF091	97269	100754	+	1161	RNA polymerase subunit RPO132	PCPV_gp104	RNA-polymerase RPO132	1161	100	100	93.6	97.8	VACWR144	DNA-dependent RNA polymerase subunit rpo132	1164	99.2	99	70.6	86.9
102	SePPVgORF092	102393	100822	-	523	A-type inclusion protein	PCPV_gp105	A-type inclusion protein/fusion peptide hybrid	518	99.6	100	60.8	73.8	VACWR149	cowpox A-type inclusion protein	500	54.7	55.2	25	49
103	SePPVgORF093	103986	102436	-	516	A-type inclusion protein	PCPV_gp106	A-type inclusion protein	525	100	100	49.2	68.4	VACWR149	cowpox A-type inclusion protein	500	65.5	68.4	24.3	45.8
104	SePPVgORF094	104303	104034	-	89	putative fusion protein	PCPV_gp107	viral fusion peptide	91	87.6	95.6	63.2	71.3	VACWR150	IMV surface protein	110	64	51.8	43.9	68.4
105	SePPVgORF095	104761	104339	-	140	unknown	PCPV_gp108	IMV surface protein	140	100	100	85	91.4	VACWR151	hypothetical protein	146	100	100	43.8	67.1
106	SePPVgORF096	105740	104778	-	320	RNA polymerase subunit RPO35	PCPV_gp109	RNA-polymerase subunit RPO35	316	95.3	96.5	74.1	86.6	VACWR152	DNA-dependent RNA polymerase rpo35	305	93.8	97.7	39.4	61.3
108	SePPVgORF097	106957	106163	-	264	putative DNA packaging protein	PCPV_gp112	DNA packaging protein/ATPase	257	92.8	95.3	92.7	97.6	VACWR155	putative ATPase	270	93.2	93.7	53.8	73.9
109	SePPVgORF098	107042	107539	+	165	EEV glycoprotein	PCPV_gp113	EEV glycoprotein	159	100	99.4	44.8	60	VACWR156	EEV membrane phosphoglycoprotein	185	82.4	82.2	21.8	41
109	SePPVgORF099	107554	108057	+	167	EEV glycoprotein	PCPV_gp114	EEV glycoprotein	165	98.2	99.4	51.2	70.1	VACWR157	IEV and EEV membrane glycoprotein	168	95.8	98.8	24.6	42.1
110	SePPVgORF100	108088	108630	+	180	unknown	PCPV_gp115	hypothetical protein	179	100	100	56.7	72.8	VACWR158	hypothetical protein	176	61.7	63.1	23.5	47
112	SePPVgORF101	108740	109627	+	295	putative chemokine-binding protein	PCPV_gp116	chemokine-binding protein	283	95.6	97.2	39.9	57.1	VACWR166	secreted glycoprotein	219	35.3	46.6	28.6	47.6
114	SePPVgORF103	110406	111374	+	322	unknown	PCPV_gp118	hypothetical protein	344	91.6	86	70.3	84.5	VACWR160	hypothetical protein	263	31.1	35.4	19	49
122	SePPVgORF110	115430	116425	+	331	unknown	PCPV_gp123	hypothetical protein	322	92.7	94.1	53.1	69.1	VACWR177	hypothetical protein	334	49.5	52.1	19.3	42
123	SePPVgORF111	116498	118042	+	514	ankyrin-like protein	PCPV_gp124	Ankyrin/F-box protein	539	98.1	92.4	59.5	72.2	VACWR030	ankyin-like protein	472	42.4	50.2	26	40
124	SePPVgORF112	118095	119624	+	509	unknown	PCPV_gp125	hypothetical protein	548	71.7	66.6	63.4	76.8	VACWR177	hypothetical protein	334	11.6	17.1	27.1	39
129	SePPVgORF115	121303	122874	+	523	ankyrin-like protein	PCPV_gp129	Ankyrin/F-box protein	517	96.9	97.9	55.6	72.6	VACWR030	ankyin-like protein	472	31.7	41.3	25.6	41.2
130	SePPVgORF116	122904	124349	+	481	protein kinase	PCPV_gp130	protein kinase	498	94	90.8	85.6	93.4	VACWR049	Ser/Thr kinase	439	87.5	95.4	51.1	71.7
131	SePPVgORF117	124312	125004	+	230	vaccinia virus F9L-like protein	PCPV_gp131	membrane protein	229	87	86.5	77	89	VACWR048	S-S bond formation pathway protein	212	87	94.3	33.7	56.1
008	SePPVgORF119	125869	126681	+	270	ankyrin-like protein	PCPV_gp127	Ankyrin/F-box protein	502	93.7	49	39.1	51.7	VACWR030	ankyin-like protein	472	16.3	9.1	29.5	50
